# Supplementary material for: Counterfactual Mediation Analysis with a Latent Class Exposure
Source: Multivariate Behav Res. 2024 May 31;59(4):818–40. doi: 10.1080/00273171.2024.2335394 (PMC11286213; doi:10.1080/00273171.2024.2335394)
Supplement: Supplemental Material [file HMBR_A_2335394_SM3655.zip]

Archive with 2 entries (2 files):
- Latent_classes_and_counterfactual_mediation_supplementary_revised.docx
- upcd_for_sim1_poor_entropy (1).html
